# Supplementary material for: Predictive Modeling of Thiol Changes in Raw Ground Pork as Affected by 13 Plant Extracts—Application of Arrhenius, Log-logistic and Artificial Neural Network Models
Source: Antioxidants (Basel). 2021 Jun 5;10(6):917. doi: 10.3390/antiox10060917 (PMC8229620; doi:10.3390/antiox10060917)
Supplement: Supplementary file 1 [file antioxidants-10-00917-s001.zip]

Archive with 1 entries (1 files):
- antioxidants-1184420-supplementary.pdf
